# Supplementary material for: Genome-wide analysis reveals pathways important for the development and maturation of excitatory synaptic connections to GABAergic neurons
Source: G3 (Bethesda). 2026 Feb 8;16(4):jkag028. doi: 10.1093/g3journal/jkag028 (PMC13042287; doi:10.1093/g3journal/jkag028)
Supplement: jkag028_Supplementary_Data [file jkag028_supplementary_data.zip]

Archive with 5 entries (5 files):
- File_S1_G3-2025-406255.docx
- File_S2_G3-2025-406255.xlsx
- Table_S1_G3-2025-406255.xlsx
- Table_S2_G3-2025-406255.xlsx
- Table_S3_G3-2025-406255.xlsx
