# Supplementary material for: Genome-wide analysis reveals pathways important for the development and maturation of excitatory synaptic connections to GABAergic neurons
Source: G3 (Bethesda). 2026 Feb 8;16(4):jkag028. doi: 10.1093/g3journal/jkag028 (PMC13042287; doi:10.1093/g3journal/jkag028)
Supplement: jkag028_Supplementary_Data [file jkag028_supplementary_data.zip › File_S2_G3-2025-406255.xlsx]

## Sheet: Fig.1C
Fig. 1C
Body bends/min
	wild type	unc-14(uf169)	unc-14(uf169) + genomic unc-14
	4	0	19
	26	0	28
	28	1	11
	47	0	29
	62	0	33
	52	1	48
	22	1	45
	25	0	10
	36	0	20
	17	0	20
	25	0	23
	37	0	44
	12	0	7
	17	0	16
	29	0	23
	37	2	14
	5	0	23
	20	0	22
	35	0	20
	26	0	9
	26	0	17
	34	0	19
		0	14
		0	21
		0	17
		0	12
		0	20
		0	26
		0	13
		0	17
		0
		1
N	22	32	30

## Sheet: Fig. 1D
Fig.1D
Track length (mm)/min
	wild type	unc-14(uf169)	pan-neuronal rescue	cholinergic rescue	GABA rescue	muscle rescue
	13139.2	380.82	12560.2	3478.91	375.4	954.38
	8552.1	321.34	5961.35	1832.9	1051.81	638.04
	11150.7	1827.37	7905.71	3339.3	372.78	45.54
	11238.9	1498.59	11790.1	2931.34	1275.65	114.64
	4513.25	367.8	10098.4	2037.86	973.05	677.13
	5730.22	259.64	12539.7	1289.01	2192.37	773.02
	3160.08	205.33	11478.6	2021.46	1320.12	555.33
	5151.34	922.75	9398.31	1599.94	2975.26	808.58
	7708.09	1067.09	2492.29	3617.27	1283.53	1443.35
	4688.34	1001.44	6849.67	3290.8	1734.2	1351.49
	4931.37	426.72	10395.2	928.65	1119.63	1516.45
	3517.32	838.11	9357.42	2651.02	1189.17	1138.96
	5180.65	1038.27	4172.17	3363.26	1986.77	942.45
	7028.2	861.1		984.2	719.75	704.94
	6520.9	423.48		2274.84	1963.99	1041.55
	7672.5	1154.82		2976.37	1861.06
	3813.28	748.9		2578.28	1577.59
	4019.53	449.23		6309.37	1957.25
	3016.43	1073.79		1328.54	891.38
	2761.32	627.32		8105.25	891.26
	3361.66	356.06		1099.75	463.62
	2515.02	819.05			441.27
	4099.93	544.36			494.87
	7581.02	570.92			1211.01
	11459.8	580.23			1128.94
	6820.05	1056.84
	8694.23	1079.78
	8633.46	306.31
	10326.7	187.67
	9390	279.98
	6041.41	457.18
	7965.88	155.08
	6420.64	393.32
		265.8
		434.44
		1078.81
		226.97
		1947.14
		2098.88
		2664.36
		1172.08
		643.41
N	33	42	13	21	25	15

## Sheet: Fig. 1F
Fig.1F
Number of ACR-12::GFP clusters/30 µm
	wild type	NORMALIZED	unc-14(uf169) + genomic	NORMALIZED	unc-14(uf169)	NORMALIZED	unc-14(e57)	NORMALIZED
	12	102.959	4	34.3195	3	25.7396	0	0
	14	120.118	8	68.6391	4	34.3195	0	0
	9	77.2189	4	34.3195	5	42.8994	0	0
	15	128.698	5	42.8994	0	0	2	17.1598
	11	94.3787	8	68.6391	1	8.57988	6	51.4793
	13	111.538	8	68.6391			7	60.0592
	13	111.538	14	120.118			3	25.7396
	15	128.698	8	68.6391			2	17.1598
	13	111.538	10	85.7988			1	8.57988
	14	120.118	7	60.0592			17	145.858
	14	120.118	9	77.2189			10	85.7988
	15	128.698	8	68.6391			1	8.57988
	11	94.3787	9	77.2189			5	42.8994
	15	128.698	7	60.0592			1	8.57988
	12	102.959	13	111.538
	12	102.959	7	60.0592
	9	77.2189	10	85.7988
	8	68.6391	6	51.4793
	8	68.6391
	7	60.0592
	15	128.698
	14	120.118
	17	145.858
	7	60.0592
	16	137.278
	6	51.4793
	12	102.959
	5	42.8994
	6	51.4793
N	29		18		5		14
AVERAGE	11.6552

## Sheet: Fig. 2E
Fig.2E
Normalized ACR-12::GFP cluster number (%)
	wild type	unc-63(uf198)	unc-63(uf175)	unc-63(ok1075)
	69.3642	13.8728	27.7457	0
	152.601	0	55.4913	0
	83.237	6.93642	13.8728	0
	131.792	0	0	0
	110.983	20.8092	13.8728	0
	138.728	6.93642	6.93642	27.7457
	104.046	20.8092	69.3642	0
	124.855		0	6.93642
	62.4277	0	0	0
	62.4277	0	6.93642
	76.3006	0	0
	83.237	20.8092	34.6821
		6.93642	0
		20.8092	48.5549
		6.93642	20.8092
		27.7457	41.6185
		48.5549	48.5549
		13.8728
N	12	17	17	9

## Sheet: Fig. 2G
Fig.2G
Normalized ACR-12::GFP cluster number (%)
	wild type	unc-63(uf175)	GABA rescue line 1	GABA rescue line 2	GABA rescue line 3
	113.333	13.3333	26.6667	53.3333	113.333
	86.6667	46.6667	153.333	60	0
	126.667	106.667	73.3333	40	120
	126.667	20	80	40	86.6667
	186.667	40	106.667	73.3333	86.6667
	26.6667	20	73.3333	113.333	100
	40	20	40	153.333	6.66667
	160	126.667	133.333	126.667	100
	100	6.66667	140	106.667	53.3333
	93.3333	73.3333	120	133.333	46.6667
	120	6.66667	153.333	140	146.667
	126.667	6.66667	146.667	0	106.667
	80	0	126.667	126.667	100
	80	0	180	93.3333	46.6667
	120	13.3333	146.667	80	66.6667
	66.6667	100	40	80	53.3333
	60	6.66667	26.6667	6.66667	106.667
	93.3333			60	40
	100			120	100
	113.333			153.333	100
	93.3333			153.333	86.6667
	46.6667				0
	93.3333				126.667
	146.667				40
					113.333
					6.66667
N	24	17	17	21	26

## Sheet: Fig. 2I
Fig.2I
Number of spines
	wild type	unc-63(uf198)
	5	3
	6	4
	9	8
	10	9
	9	0
	3	6
	2	4
	2	0
		2
		6
		0
		4
		5
		8
		8
		8
N	8	16

## Sheet: Fig. 3A
Fig.3A
Track length (mm)/min
	wild type	unc-63(uf198)	unc-63(x37)	acr-16(ok789)	unc-63(x37);acr-16(ok789)	unc-63(uf198);acr-16(ok789)
	11732.1	13361.4	6997.16	13885.9	3320.39	9925.98
	15408.3	15329.8	6100.9	9558.43	2881.34	9044.87
	14964.5	9768.73	8902.03	13093.3	1473.07	9814.96
	5407.23	14218.2	4536.44	15468.7	5788.05	10736.9
	12084.9	15071	9192.21	8849.22	1698.53	11074.5
	10918.8	10928.9	5627.03	12058.6	5048.4	7478.82
	10204.7	8697.52	7334.43	10842.3	2326.62	10763.9
	8239.49	12513.4	4175.65	7717.23	1957.9	12514
	5200.24	3553.69	3214.18	14516.7	2950.43	9903.27
	12504.6	9123.07	4135.19	6941.03	2000.2	9912.75
	3354.51	12369.5	4180.46	9648.9	623.12	11306.2
	8674.83	12277	5879.14	11645.7	2937.52	7461.93
	14716	6593.24	4959.64	9316.58	2863.76	9169.12
	13678.8	15595.7	5022.55	14456.4	8244.15	5663.18
	11601.4	13926.7	3393.7	14603.4	4679.26	8936.29
	19074.2	5612.08	3044.28	10383.9	5845.44	8112.54
	11881.2	11366	6567.53	11728.5	5971.13	11287.2
	18897.4	13023.4	5435.92	12099.2	2879.26	8759.56
	9405.93	12487.5	4687.79	12464.4	9668.23	10940.1
	18360.1	4336.8	6066.48	9463.24	10065.8
	13638.2		6972.33	14382.8	1040.59
	10562.5		6354.79		4196.85
	9724.04
	10744.7
	16014.3
	16136.4
	16248.4
	9922.3
	15279.6
	13486
	11775.6
	14402.5
	11024.7
	10949.1
	12799.6
	12830.3
	15946.5
	15957.3
	11271.4
	14859.7
	13046
	10865
	6820.92
	9349.84
	12335.3
	8388.01
	10368.6
	17249.3
	8731.05
	16529.7
	17623.7
	11200.3
N	52	20	22	21	22	19

## Sheet: Fig. 3C
Fig.3C
Number of UNC-29 clusters
	wild type	unc-63(uf198)
	13	1
	15	1
	13	2
	23	6
	26	7
	17	0
	17	7
	14	9
	13	3
	15	6
	17	8
	16	4
		1
N	12	13

## Sheet: Fig. 3D
Fig 3D
Fluorescence intensity (AU) of UNC-29::GFP
	wild type	unc-63(uf198)
	46.3386	13.1986
	69.0058	0.860791
	69.8666	7.46009
	84.2129	6.5993
	82.7783	19.6545
	80.7698	0
	55.9506	5.16466
	70.4405	24.3887
	42.7521	3.73003
	81.2002	8.75125
	61.6892	4.7343
		1.43463
N	11	12

## Sheet: Fig. 3E
Fig.3E
% paralyzed (2 hour time point 1 mM aldicarb)
	wild type	acr-12(ok367)	unc-63(uf198)	Muscle rescue	unc-63(x37)
	55.54	100	0	66.67	0
	80	100	0	87.5	0
	100	100	0	70	11.12
	90	100	0		0
N	4	4	4	3	4

[truncated: 8 more sheets: Fig. 3F, Fig. 3G, Fig. 3H, Fig. 4B, Fig. 4C-D, Fig. 5C, Fig. 5E, Fig. 5F]
