# Supplementary material for: Genome-wide analysis reveals pathways important for the development and maturation of excitatory synaptic connections to GABAergic neurons
Source: G3 (Bethesda). 2026 Feb 8;16(4):jkag028. doi: 10.1093/g3journal/jkag028 (PMC13042287; doi:10.1093/g3journal/jkag028)
Supplement: jkag028_Supplementary_Data [file jkag028_supplementary_data.zip › Table_S1_G3-2025-406255.xlsx]

## Sheet: Sheet1
	Table S1. Strains used in this study
	GENOTYPE	STRAIN	DESCRIPTION
	ufIs126	IZ1905	Pflp-13::ACR-12::GFP (pCL32 @ 150 ng/µL) + Plgc-11:mCherry @ 20 ng/µL
	ufIs128	IZ1464	Pflp-13::mCherry (pAP31 @ 50 ng/µL) + Plgc-11::mCherry @ 20 ng/µL
	unc-14(uf169) 10X outcross	IZ3020	Outcrossed to N2 Bristol
	unc-14(uf169); ufIs126	IZ2498
	unc-14(uf169); ufIs128	IZ2802
	unc-14(uf169); ufIs126; ufEx1069	IZ2790	ufEx1069 = PCR amplified genomic unc-14 rescue + Punc122::GFP @ 50 ng/µL
	unc-14(uf169); ufEx1922	IZ4534	ufEx1922 = Prgef-1::unc-14 cDNA (pJR14 @ 10 ng/µL + Pinx-6::GFP (pDO125 @ 50 ng/µL)
	unc-14(uf169); ufEx1156	IZ2932	ufEx1156 = Punc-47:unc-14 cDNA-yk1203h04 (pDO17 @ 10 ng/µL) + Punc-122::GFP @ 50 ng/µL
	unc-14(uf169); ufEx1173	IZ2963	ufEx1173 = Punc-17Beta::unc-14 cDNA (pDO15 @ 10 ng/µL) + Punc-122::GFP @ 50 ng//µL
	unc-14(e57)	CB57
	unc-63(uf175); ufIs126	IZ2438	Screen isolated mutant allele
	unc-63(uf198)	IZ3558	CRISPR generated mutant allele
	unc-63(x37)	IZ231
	unc-63(ok1075)	VC731	CGC
	acr-16(ok789)	IZ57
	unc-63(uf198); acr-16(ok789)	IZ4505
	unc-63(x37); acr-16(ok789)	IZ60
	acr-12(ok367)	IZ241
	unc-49(e382)	CB382	CGC
	unc-63(uf198); ufIs126	IZ3917
	unc-63(ok1075); ufIs126	IZ1427
	unc-63(uf175); ufIs126; ufEx1104	IZ2845	ufEx1104 = Punc-47::unc-63 cDNA (pAP59 @ 30 ng/µL) + Punc-122::GFP @ 50 ng/µL
	unc-63(uf175); ufIs126; ufEx1105	IZ2848	ufEx1105 = Punc-47::unc-63 cDNA (pAP59 @ 30 ng/µL) + Punc-122::GFP @ 50 ng/µL
	unc-63(uf175); ufIs126; ufEx1111	IZ2855	ufEx1111 = Punc-47::unc-63 cDNA (pAP59 @ 30 ng/µL) + Punc-122::GFP @ 50 ng/µL
	unc-63(uf198); ufIs128	IZ3714
	unc-63(uf198); ufIs2	IZ3753	ufIs2 = Pmyo-3::unc-29::GFP (pDM956) + lin-15(+) (pJM23)
	unc-63(uf198); ufEx1907	IZ4494	ufEx1907 = Pmyo-3::unc-63 cDNA (pAP212 @ 25 ng/µL) + pDO125 @ 50 ng/µL
	unc-63(x37); ufEx1907	IZ4614	ufEx1907 = Pmyo-3::unc-63 cDNA (pAP212 @ 25 ng/µL) + pDO125 @ 50 ng/µL
	zfEx813; ufIs157	IZ4568	zfEx813 (Mark Alkema) = Pmyo-3::NLSwCherry::SL2::GCaMP6s (50 ng/µL); ufIs157 = Pacr-2::Chrimson (pRB2 @ 50 ng/µL)
	unc-63(uf198); acr-16(ok789); zfEx813; ufIs157	IZ4607
	unc-63(x37); acr-16(ok789); zfEx813; ufIs157	IZ4596
	acr-16(ok789); zfEx813; ufIs157	IZ4611
	syd-2(uf174)	IZ3341	Screen isolated mutant allele
	syd-2(uf193)	IZ3356	CRISPR generated mutant allele
	syd-2(ok217)	ZM607	CGC
	syd-2(ju37)	CZ900	CGC
	syd-2(uf174); ufIs126	IZ2321
	syd-2(uf193); ufIs126	IZ3419
	syd-2(ju37); ufIs126	IZ3028
	syd-2(ok217); ufIs126	IZ2984
	syd-2(uf193); ufIs128	IZ3429
	syd-2(ju37); ufIs128	IZ3043
	syd-2(ok217); ufIs128	IZ2983
	syd-2(ok217); ufIs128; ufEx1430	IZ3424	Prgef-1::syd-2 cDNA (pDO63 @ 10 ng/µL) + Punc-122::GFP @ 50 ng/µL
	syd-2(ok217); ufIs128; ufEx1318	IZ3225	Punc-47::syd-2cDNA (pDO31 @10ng/µL) + Punc-122::GFP @ 50 ng/µL
	syd-2(ok217); ufIs128; ufEx1321	IZ3230	Punc-17β::syd-2cDNA (pDO29 @10ng/µL) + Punc-122::GFP @ 50 ng/µL
	syd-2(ok217); ufIs128; ufEx1342	IZ3266	Pmyo-3::syd-2cDNA (pDO33 @10ng/µL) + Punc-122::GFP @ 50 ng/µL
	syd-2(ok217); ufIs128; ufEx1343	IZ3267	Pelt-3::syd-2cDNA (pDO36 @10ng/µL) + Punc-122::GFP @ 50 ng/µL
	syd-1(ju82)	CZ1893
	syd-1(ok1578)	RB1389
	syd-1(ju82); ufIs128	IZ2013
	syd-1(ok1578); ufIs128	IZ3311
	syd-1(ok1578); syd-2(ok217); ufIs128	IZ3319
