# Supplementary material for: Genome-wide analysis reveals pathways important for the development and maturation of excitatory synaptic connections to GABAergic neurons
Source: G3 (Bethesda). 2026 Feb 8;16(4):jkag028. doi: 10.1093/g3journal/jkag028 (PMC13042287; doi:10.1093/g3journal/jkag028)
Supplement: jkag028_Supplementary_Data [file jkag028_supplementary_data.zip › Table_S2_G3-2025-406255.xlsx]

## Sheet: Sheet1
			Table S2: Plasmids used in this study
			Pflp-13::ACR-12::GFP	pCL32	Linear recombination by Gateway of pENTR-3’-Pflp-13 and pDest-38 to generate Pflp-13::ACR-12::GFP
			Pflp-13::mCherry	pAP31	Linear recombination by Gateway of pENTR-5’-Pflp-13 and pDest-17 to generate Pflp-13::mCherry
			unc-14 promoter	pENTR-5’-22	For unc-14 rescue, the unc-14 genomic region including ~2.9 kb upstream from the ATG was amplified from N2 genomic DNA using primers OMF2079 and OMF2080, and ligated into pENTR D-TOPO using CACC overhang ligation to create pENTR-5’-22.
			Pan-neuronal rescue of unc-14	pJR14	Linear recombination by Gateway of pENTR-3’-Prgef-1and pDest-141 to generate Prgef-1::unc-14 cDNA
			GABA rescue of unc-14	pDO17	Linear recombination by Gateway of pENTR-3’-Punc-47 and pDest-141 to generate Punc-47::unc-14 cDNA
			Cholinergic rescue of unc-14	pDO15	Linear recombination by Gateway of pENTR-3’-Punc-17β and pDest-141 to generate Punc-17β::unc-14 cDNA
			unc-63 cDNA	pDest-57	unc-63 amplified from pTB212 using primers OMF1120 & OMF1121, and ligated into pDest-38 using NheI & SacI
			GABA rescue of unc-63	pAP59	Linear recombination by Gateway of pENTR-3’-Punc-47 and pDest-57 to generate Punc-47::unc-63 cDNA
			Muscle rescue of unc-63	pAP212	Linear recombination by Gateway of pENTR-3’-Pmyo-3 and pDest-57 to generate Pmyo-3::unc-63 cDNA
			Cholinergic Chrimson plasmid	pRB2	Linear recombination by Gateway of pENTR-5’-Pacr-2 and pDest-104 to generate Pacr-2::Chrimson
			syd-2 cDNA	pDest-155	syd-2 cDNA was RT-PCR amplified from N2 RNA using primers OMF2336 and OMF2337, and ligated into pDest-149 to create pDest-155
			syd-2 cDNA	pDest-159	syd-2 cDNA was RT-PCR amplified from N2 RNA using primers OMF2336 and OMF2337, and ligated into NheI/NgoMIV digested pDest-150 to create pDest-159
			Pan-neuronal rescue of syd-2	pDO63	Linear recombination by Gateway of pENTR-5’-Prgef-1 and pDest-155 to generate Prgef-1::syd-2 cDNA
			GABA rescue of syd-2	pDO31	Linear recombination by Gateway of pENTR-3’-Punc-47 and pDest-159 to generate Punc-47::syd-2 cDNA
			Cholinergic rescue of syd-2	pDO29	Linear recombination by Gateway of pENTR-3’-Punc-17β and pDest-159 to generate Punc17β::syd-2 cDNA
			Muscle rescue of syd-2	pDO33	Linear recombination by Gateway of pENTR-3’-Pmyo-3 and pDest-159 to generate Pmyo-3::syd-2 cDNA
			Epidermis rescue of syd-2	pDO36	Linear recombination by Gateway of pENTR-34 and pDest-159 to generate Pelt-3::syd-2 cDNA
