# Supplementary material for: Genome-wide analysis reveals pathways important for the development and maturation of excitatory synaptic connections to GABAergic neurons
Source: G3 (Bethesda). 2026 Feb 8;16(4):jkag028. doi: 10.1093/g3journal/jkag028 (PMC13042287; doi:10.1093/g3journal/jkag028)
Supplement: jkag028_Supplementary_Data [file jkag028_supplementary_data.zip › Table_S3_G3-2025-406255.xlsx]

## Sheet: Sheet1
				Table S3: Primers used in this study
				Primer name	Description	Sequence (5‘-3’)
				OMF2079	unc-14 genomic amplification	CACCTCTCTTTCCAGGTGTACG
				OMF2080	unc-14 genomic amplification	CACCTTTGGTGGAAGAATTGAGGGA
				OMF1120	unc-63 cDNA amplification	attaGCTAGCAAAAATGGGACCAAATGACCACGGTTTTG
				OMF1121	unc-63 cDNA amplification	gctaGAGCTCCTAAGCAAGAGCCGGCGTGTTAT
				OMF2336	syd-2 cDNA amplification	ATTAGCTAGCAAAAATGAGCTACAGCAATGGAAACATAAAT
				OMF2337	syd-2 cDNA amplification	GCTAGCCGGCCTAGGTATATAAATGAAACTCGTAGGA
